# Supplementary material for: Exploring the Need for Medical Futures Studies: Insights From a Scoping Review of Health Care Foresight
Source: J Med Internet Res. 2024 Oct 9;26:e57148. doi: 10.2196/57148 (PMC11499746; doi:10.2196/57148)
Supplement: Multimedia Appendix 2 [file jmir_v26i1e57148_app2.xlsx]

## Sheet: Sheet1
Source	Theme	Title	Author	Journal	Year	Summary	Methods/Design	Access	URL
CrossRef	Healthcare Policy and Workforce Dynamics	Management challenges for future digitalization of healthcare services	Gjellebæk et al	Futures	2020	This paper aims at exploring middle management strategies that can facilitate workplace learning when introducing eHealth and new ways of providing healthcare.	Scenarios, backcasting	free	https://www.sciencedirect.com/science/article/pii/S0016328720301282
European Journal of Futures Research	Healthcare Policy and Workforce Dynamics	Drivers, trends and scenarios for the future of health in Europe. Impressions from the FRESHER project	Wepner et al	European Journal of Futures Research	2018	In our foresight project FRESHER (FORESIGHT AND MODELLING FOR EUROPEAN HEALTH POLICY AND REGULATION) we discuss policy options with stakeholders from health, research, care, patient organisations, insurances and policy-making that go beyond the usual activities and pose alternatives that promise to be more successful.	Scenarios, trend analysis	free	https://eujournalfuturesresearch.springeropen.com/articles/10.1007/s40309-017-0118-4
Futures	Healthcare Policy and Workforce Dynamics	Rethinking health workforce planning: Capturing health system social and power interactions through actor analysis	Rees et al	Futures	2018	Actor analysis is able to facilitate this through its examination of actor goals, interactions, and influences. We explore the use of this infrequently reported method in the context of health workforce planning.	Document analysis, semi-structured interviews	free	https://www.sciencedirect.com/science/article/abs/pii/S0016328717303051
Pubmed	Healthcare Policy and Workforce Dynamics	Futures-oriented drugs policy research: Events, trends, and speculating on what might become	Rhodes et al	International Journal of Drug Policy	2021	We look specifically at the ‘Big Event’ and ‘Mega Trend’ as devices of speculative intervention in futures-oriented drugs policy research.	Speculative research / big event, mega trend	free	https://www.sciencedirect.com/science/article/abs/pii/S0955395921002371?via%3Dihub
Pubmed	Healthcare Policy and Workforce Dynamics	Looking at the fringes of MedTech innovation: a mapping review of horizon scanning and foresight methods	Gonzalez-Moral et al	BMJ Open	2023	The aim of this study is to identify horizon scanning and other methodologies used for MedTech foresight in support to healthcare decision-making.	Horizon scanning, meta-analysis	free	https://www.ncbi.nlm.nih.gov/pmc/articles/PMC10503360/
Pubmed	Healthcare Policy and Workforce Dynamics	An overview of future EU health systems. An insight into governance, primary care, data collection and citizens' participation	Quaglio et al	Journal of Public Health	2018	This paper originated from a workshop entitled 'Health systems for the future' held at the European Parliament.	Workshops, STI policy analysis	free	https://academic.oup.com/jpubhealth/article/40/4/891/4953711?login=false
CrossRef	National Strategies	Integrated foresight for the healthcare sector in Turkey	Kalan et al	International Journal of Foresight and Innovation Policy	2007	In this paper, an integrated foresight process is introduced which enables the integration of two different methodologies, i.e. Delphi and system dynamics modelling, with a balanced approach and hence the creation of future-related knowledge for sectors. The case study of the integrated foresight for the healthcare sector in Turkey is presented. With the integrated foresight process, a sector can…	Delphi, systems dynamics modeling	paywall	https://www.inderscienceonline.com/doi/abs/10.1504/IJFIP.2007.016468
CrossRef	National Strategies	The Knowledge Triangle in the Healthcare Sector — The Case of Three Medical Faculties in Norway	Brorstad Borlaug et al	Foresight and STI Governance	2018	This paper looks at the healthcare sector, where HEIs interact with private industry as well as public healthcare services. It builds upon a study from Norway carried out in 2015 in the framework of an OECD project, which mapped and analyzed knowledge triangle policies and practices at the national and institutional level.	STI policy analysis	free	https://foresight-journal.hse.ru/en/2018-12-1/217553600.html
CrossRef	National Strategies	Healthcare 2025: alternative views and underlying values	Rowley	Foresight	2003	This article describes the development of scenarios to stimulate public dialog concerning healthcare values. Different values lead to different futures. America’s current healthcare system has serious difficulties and must be transformed, but the underlying problems will not be addressed until the public has enough understanding to develop a consensus on the values it desires in a new system that…	Scenarios	paywall	https://www.emerald.com/insight/content/doi/10.1108/14636680310507271/full/html
CrossRef	National Strategies	Foresight in medicine. Lessons from three European Delphi studies	Wild et al	European Journal of Public Health	2000	The article analyses three recent technology foresight exercises (‘Delphi’) which also have implied health care technologies. A secondary analysis of the German and British Delphis provides general trends about innovations in medicine and sociomedical services. The Austrian Delphi focused on highly selected areas	Delphi, meta-analysis	free	https://academic.oup.com/eurpub/article/10/2/114/461905
CrossRef	National Strategies	The Dutch Public Health Foresight Study 2018: an example of a comprehensive foresight exercise	Verschuuren et al	European Journal of Public Health	2019	The use of foresight studies is common in some policy fields, but not in public health. Interest in such studies is growing. This paper gives a general overview of the Dutch Public Health Foresight Study (PHFS) 2018, providing insight into what performing a broad scenario exercise in the field of public health entails and its societal impacts.	Scenarios	free	https://academic.oup.com/eurpub/article/30/1/30/5606756
CrossRef	National Strategies	Forecasting Japanese health futures with the BFT	Watanabe et al	Futures	1995	The Institute of Health Systems Development developed BFT (Bioforecasting Technology) to address supply-side healthcare planning issues. This system integrates population, environment, and health services data to predict future demand, proving highly accurate and applicable beyond standard hospital planning.	forecasting	paywall	https://www.sciencedirect.com/science/article/abs/pii/0016328795000623?via%3Dihub
CrossRef	National Strategies	The Future Wheel Model of the Effects of the Emerging Infectious Diseases Pandemics on the Elderly in Iran	Eidgahi et al	Salmand	2024	The study examines the impact of emerging infectious diseases on the elderly in Iran during the COVID-19 pandemic. Using the future wheel model, the study identified 81 effects across six dimensions. The findings highlight the multi-dimensional impact of these diseases on the elderly, and the need for future strategies to address these challenges.	futures wheel, expert panel, STEEP	free	https://salmandj.uswr.ac.ir/article-1-2600-en.html
European Journal of Futures Research	National Strategies	Possible future scenarios of the general health social security system in Colombia for the year 2033	Agilar et al	European Journal of Futures Research	2023	This article formulates possible future scenarios for the Colombian General Health and Social Security System (GHSSS) in 2033 when it reaches its 40th anniversary.	Scenarios, in-depth interviews, systems dynamics modeling	free	https://eujournalfuturesresearch.springeropen.com/articles/10.1186/s40309-022-00213-7
Foresight	National Strategies	Health-related R&D priorities until 2030: Russian experience	Saygitov	Foresight	2017	The aim of this paper is to present results of a foresight study on identifying priorities for health-related research and development (R&D) in Russia for the period until 2030.	Trend analysis, STI policy analysis	paywall	https://www.emerald.com/insight/content/doi/10.1108/FS-06-2016-0022/full/html
Foresight	National Strategies	Perceptions of future hospital management in Finland	Pihlainen et al	Foresight	2019	The purpose of this paper is to describe how Finnish experts perceive future (year 2030) hospital management and leadership.	Delphi, inductive content analysis	paywall	https://www.emerald.com/insight/content/doi/10.1108/JHOM-02-2018-0045/full/html
Futures	National Strategies	Using foresight to explore the impacts of flooding in Houston on health, poverty, and equity out to 2050	Daniels et al	Futures	2021	Drawing on qualitative and quantitative research gathered from methodologies such as the Delphi and Cross-Impact Analysis combined with insights gained from interviews with subject-matter experts, it explores four alternative, plausible scenarios for Houston’s long-term future.	Delphi, cross impact analysis, interviews	free	https://www.sciencedirect.com/science/article/abs/pii/S001632872100063X
Futures	National Strategies	Health scenarios and policy making: Lessons from the Netherlands	Schreuder	Futures	1995	The Dutch government established the Steering Committee on Futures Health Scenarios a decade ago to facilitate research and debate on alternative futures in public health. It conducted numerous scenario projects, influencing health sector decision-making and sharing best methodologies and organizational arrangements for similar programs.	scenarios	paywall	https://www.sciencedirect.com/science/article/abs/pii/0016328795000615
Pubmed	National Strategies	Trend Impact Analysis (TIA) of community-based futures study for pediatric obesity in Iran	Taghizadeh et al	BMC Pediatrics	2023	Using the Trend Impact Analysis (TIA), this study aimed to conduct a community-based futures study for pediatric obesity in Iran.	Trend impact analysis, Delphi	free	https://www.ncbi.nlm.nih.gov/pmc/articles/PMC9905010/
Pubmed	National Strategies	The effect of coronavirus (COVID-19) pandemic on medical sciences education in Iran	Rezaei et al	Journal of Education and Health Promotion	2021	The COVID-19 pandemic has significantly impacted medical sciences education in Iran, with a study conducted using the futures wheel method in spring 2020. The study identified 16 primary effects, 51 secondary effects, and 24 tertiary effects. Primary effects included fear, stress, anxiety, and rumor, while secondary effects included allocation of educational hospitals to COVID-19 referral hospita…	futures wheel	free	https://www.ncbi.nlm.nih.gov/pmc/articles/PMC8224502/
Pubmed	National Strategies	The future of AIDS in Africa: lessons from two scenario projects	Fourie	Africal Journal of AIDS Research	2009	This article reviews two recent studies by UNAIDS and Metropolitan, which published scenarios on the future impact of HIV/AIDS in Africa and South Africa. It highlights lessons for HIV-related health planning and policy-making, and may inspire futures studies in other sectors.	scenarios	paywall	https://www.tandfonline.com/doi/abs/10.2989/16085900709490404
Pubmed	National Strategies	The Impact of Future World Events on Iranians’ Social Health: A Qualitative Futurology	Damari et al	Iranian Journal of Public Health	2016	This study explores the impact of future trends on social health in Iran. It categorizes future trends into population, resources, climate changes, and globalization. Experts' opinions were collected through interviews. The study found that future trends may have both positive and negative impacts on Iranians' social health.	cross impact analysis, deep interviews	free	https://www.ncbi.nlm.nih.gov/pmc/articles/PMC5026836/
Pubmed	National Strategies	Key factors in the future of oral and dental health in Iran using scenario writing approach	Mehrolhassani et al	BMC Oral Health	2024	This study explores the future of oral and dental health in Iran using a futures studies approach. It involves three stages: scenario writing, qualitative methods, and exploratory future research. Seventy key variables were identified, with seventeen falling into policy and governance, economy and financing, social, service delivery, and technology categories. The study found that government supp…	scenarios, focus groups, cross impact analysis	free	https://pubmed.ncbi.nlm.nih.gov/38745163/
Pubmed	National Strategies	Exploring the driving forces and scenario analysis for catastrophic and impoverishing health expenditures in Iran	Hedayati et al	BMC Health Services Research	2024	The study aimed to identify the key uncertainties and driving forces influencing catastrophic health expenditure in Iran by 2030. Six main scenario spaces were depicted, including catastrophic cost crises, sanction relief, selective information access, technological ambiguity, induced demand management, and incremental reforms. The worst-case scenario was scenario one, with the most probable feat…	scenarios, systematic review	free	https://pubmed.ncbi.nlm.nih.gov/38409010/
Technological Forecasting and Social Change	National Strategies	Medical technology decisions in The Netherlands: How to solve the dilemma of technology foresight versus market research?	Postma et al	Technological Forecasting and Social Change	2007	In this article, we discuss a dilemma consisting of the market-oriented perspective of users of medical technology versus the long-term technology foresight perspective.	Delphi, scenarios, technological forecasting	paywall	https://www.sciencedirect.com/science/article/abs/pii/S004016250700131X
CrossRef	Pandemic Preparedness and Response	How to anticipate and control possible future health crises through foresight approaches using the COVID-19 pandemic crisis?	Lepelletier et al	Archives of Community Medicine and Public Health	2023	The foresight for pandemics and epidemics initiatives can create a space for dialogue and bring together diverse perspectives and lived experiences. The foresight approach offers a reflection on the complex reality through which we all move and provides an opportunity for thinking ahead about the actions that must be taken now to achieve the world we want in the future. The Foresight dialogue con…	Scenarios, V.U.C.A	free	https://www.peertechzpublications.org/articles/ACMPH-9-299.php
Pubmed	Pandemic Preparedness and Response	Foresight in the time of COVID-19	Gariboldi et al	The Lancet Regional Health – Western Pacific	2021	We present lessons learned from the application of foresight methodologies through remote, agile think tank sprints to inform the World Health Organization (WHO) Western Pacific Regional Office's (WPRO) response to the COVID-19 pandemic.	Think tank workshops, scenarios, backcasting	free	https://www.ncbi.nlm.nih.gov/pmc/articles/PMC7833631/
Pubmed	Pandemic Preparedness and Response	Preparedness for emerging infectious diseases: pathways from anticipation to action	Brookes et al	Epidemiology and Infection	2015	Environmental scanning, foresight programmes, horizon scanning and surveillance are used to collect and assess information for rapidly responding to emerging infectious diseases and to anticipate drivers of emergence for mitigating future EID impacts.	Environmental scanning, horizon scanning, multi criteria decision analysis, simulation modeling	free	https://www.ncbi.nlm.nih.gov/pmc/articles/PMC9506985/
Pubmed	Pandemic Preparedness and Response	Steering vaccinomics innovations with anticipatory governance and participatory foresight	Ozdemir et al	OMICS: A Journal of Integrative Biology	2011	This article presents a conceptual analysis of the anticipatory and adaptive approaches that are crucial for the responsible design and sustainable transition of vaccinomics to public health practice.	Anticipatory governance, participatory technology design	paywall	https://www.liebertpub.com/doi/10.1089/omi.2011.0087
Pubmed	Pandemic Preparedness and Response	The Importance of Uncertainty in Health Scenarios: A Scoping Review on COVID-19 Scenarios	Golkar et al	Medical Journal of the Islamic Republic of Iran	2023	This article explores the COVID-19 pandemic and the uncertainty analysis in health scenarios, focusing on the importance of scenario planning in the health system. It highlights the challenges associated with selecting the appropriate type of scenario, utilizing new methodologies, and emphasizing uncertainty analysis. Establishing uncertainty analysis as the basis for scenario planning can improv…	scenarios, systematic review	free	https://pubmed.ncbi.nlm.nih.gov/38435831/
Pubmed	Pandemic Preparedness and Response	Covid-19 and the politics of hope: A comparative analysis of Greek and Ecuadorian letters from a desired post-pandemic future	Gross et al	Futures	2023	Covid-19 has impacted global life, leading to lockdowns and social distancing measures. Researchers conducted a study involving people in Europe, North and South America, Asia, and Africa to imagine the future through Letters from the Future to understand the expression of hope and its policy implications.	Letters from the Future, visioning, backcasting	free	https://www.ncbi.nlm.nih.gov/pmc/articles/PMC9904846/
Technological Forecasting and Social Change	Pandemic Preparedness and Response	The value of mass-produced COVID-19 scenarios: A quality evaluation of development processes and scenario content	Crawford et al	Technological Forecasting and Social Change	2022	We developed a large database of global COVID-19 scenarios from the first wave.	Scenarios, meta-analysis	free	https://www.sciencedirect.com/science/article/pii/S0040162522004589
CrossRef	Specialized Medical Domains	The impact of foresight studies on human healthcare in the post-genomic era	Damrongchai et al	International Journal of Foresight and Innovation Policy	2010	Under the conditions of increased demand for ways of addressing the future through strategic intelligence, foresight is progressively being embedded as a planning, consultation and decision making tool. A typology of foresight outcomes is developed in order to more effectively evaluate, and assess the impact of foresight on policy. A case study of a recent multi-national foresight project which e…	Scenarios, Delphi	free	https://www.inderscienceonline.com/doi/abs/10.1504/IJFIP.2010.032671
CrossRef	Specialized Medical Domains	Delphi in a future scenario study on mental health and mental health care	Bijl	Futures	1992	The article discusses futures studies on mental health, highlighting the limitations of quantitative psychiatric epidemiology. The mental health sector in the Netherlands is a balance of power, and Delphi, a qualitative data collection method, is chosen for this purpose.	Delphi	paywall	https://www.sciencedirect.com/science/article/abs/pii/001632879290033C?via%3Dihub
Foresight	Specialized Medical Domains	Innovative application of strategic foresight to oncology research	Bishop et al	Foresight	2020	This study aims to investigate into the future of cancer and cancer research in preparation for a strategic plan for a cancer research centre.	Scenarios, framework foresight	paywall	https://www.emerald.com/insight/content/doi/10.1108/FS-03-2020-0028/full/html
Foresight and STI Governance	Specialized Medical Domains	Future of Bioprinted Tissues аnd Organs: A Two-Wave Global Survey	Mota et al	Foresight and STI Governance	2022	This article presents the results of a two-stage global survey of specialists in tissue engineering on the prospects of bioprinting in preclinical studies and clinical practice. A picture of possible tracks and horizons upon which the implementation of the considered solutions is possible is presented.	Surveys	free	https://foresight-journal.hse.ru/data/2022/04/06/1802718184/1-Cabral-6-20.pdf
Pubmed	Specialized Medical Domains	Leveraging Strategic Foresight to Advance Worker Safety, Health, and Well-Being	Streit et al	International Journal of Environmental Research and Public Health	2021	This paper explores strategic foresight as a tool that can enhance OSH capacity to anticipate, and even shape, the future as it pertains to work.	Three-horizon foresight (weak signals, seeds of change, trend analysis), scenarios	free	https://www.ncbi.nlm.nih.gov/pmc/articles/PMC8392230/
Pubmed	Specialized Medical Domains	Four Futures for Occupational Safety and Health	Felknor et al	International Journal of Environmental Research and Public Health	2023	This paper summarizes the inaugural the U.S. National Institute for Occupational Safety and Health strategic foresight project, which sought to promote institutional capacity in applied foresight while exploring the future of OSH research and practice activities.	Scenario-based framework foresight	free	https://www.ncbi.nlm.nih.gov/pmc/articles/PMC10001522/
Pubmed	Specialized Medical Domains	How Will the Future of Work Shape the OSH Professional of the Future? A Workshop Summary	Felknor et al	International Journal of Environmental Research and Public Health	2020	An in-person workshop examined some of the challenges and opportunities occupational safety and health education will face in both academic and industry settings.	Workshops	free	https://www.ncbi.nlm.nih.gov/pmc/articles/PMC7579022/
Pubmed	Specialized Medical Domains	ASHP Foundation Pharmacy Forecast 2018: Strategic Planning Advice for Pharmacy Departments in Hospitals and Health Systems	Vermeulen et al	American Journal of Health-System Pharmacy	2018	Pharmacy Forecast has provided insight into emerging trends and phenomena that have affected the practice of pharmacy and the health of patients in health systems.	Surveys, collective wisdom of 'wise crowds'	free	https://www.ncbi.nlm.nih.gov/pmc/articles/PMC6407484/
Pubmed	Specialized Medical Domains	Personalized medicine beyond genomics: alternative futures in big data-proteomics, environtome and the social proteome	Özdemir et al	Journal of Neural Transmission	2017	This article presents an interdisciplinary technology foresight analysis and conceptualizes the terms "environtome" and "social proteome".	Technology foresight analysis	free	https://link.springer.com/article/10.1007/s00702-015-1489-y
Pubmed	Specialized Medical Domains	Synergy between Competitive Intelligence (CI), Knowledge Management (KM) and Technological Foresight (TF) as a strategic model of prospecting--the use of biotechnology in the development of drugs against breast cancer	Canongia	Biotechnology Advances	2007	The aim of this paper is to demonstrate the synergy between Competitive Intelligence, Knowledge Management and Technological Foresight, and to emphasize the proposal of a strategic model of data prospecting as a mechanism to support decision-making in regard to three approaches for sustainable development and innovation: technological, social and economic.	Competitive intelligence, technology foresight	paywall	https://www.sciencedirect.com/science/article/abs/pii/S0734975006001340?via%3Dihub
Technological Forecasting and Social Change	Specialized Medical Domains	The future of ICT for health and ageing: Unveiling ethical and social issues through horizon scanning foresight	Flick et al	Technological Forecasting and Social Change	2020	This paper uses horizon scanning as a foresight methodology to investigate the opportunities, challenges and futures of ICT for health and ageing, particularly focusing on identifying the ethical and social issues associated with this sector.	Horizon scanning	paywall	https://www.sciencedirect.com/science/article/abs/pii/S0040162518318560
Technological Forecasting and Social Change	Specialized Medical Domains	Combining the scenario technique with bibliometrics for technology foresight: The case of personalized medicine	Stelzer et al	Technological Forecasting and Social Change	2015	The purpose of this article is to present a novel method for combining bibliometrics and scenario technique for the sake of conducting technology foresight.	Scenarios, systematic literature review	paywall	https://www.sciencedirect.com/science/article/abs/pii/S0040162515001754
CrossRef	Strategic Healthcare Foresight	Foresight versus FP7: comparing innovations in healthcare	Butter et al	Foresight	2008	The findings show that the perspectives of FP7 and the foresight community on innovations in health are highly aligned. Some interesting mismatches are identified that can be taken up by FP8 and the foresight community. Only a limited number of innovation themes are not addressed by both perspectives.	Dynamo	paywall	https://www.emerald.com/insight/content/doi/10.1108/14636680810918577/full/html
CrossRef	Strategic Healthcare Foresight	Five promising methods for health foresight	Masum et al	Foresight	2010	This paper aims to show through empirical examples how five foresight methods have provided value in medicine and global health, and to argue for greater use of health foresight.	Forecasting, scenario planning, Delphi, technology roadmapping, and mass collaboration	paywall	https://www.emerald.com/insight/content/doi/10.1108/14636681011020182/full/html
CrossRef	Strategic Healthcare Foresight	Medicine of the future: How and who is going to treat us?	Kulkova et al	Futures	2023	Medicine’s ability to quickly respond to challenges raises questions from researchers, practitioners, and society as a whole. Our task in this study was to identify key and atypical current factors influencing the development of medicine and to predict the development of medicine in the short, medium, and long term.	Delphi	free	https://www.sciencedirect.com/science/article/pii/S0016328723000010
CrossRef	Strategic Healthcare Foresight	A multi-stakeholder perspective on sustainable healthcare: From 2030 onwards	Pereno et al	Futures	2020	This study aimed to address the topic of the possible futures of sustainable healthcare from a multi-stakeholder perspective, in order to define a long-term scenario and the key strategies to enhance this transition.	Collaborative foresight, design thinking, strategic visioning	free	https://www.sciencedirect.com/science/article/pii/S0016328720300951
CrossRef	Strategic Healthcare Foresight	New spaces for healthcare futures studies: Connecting existing theory to deeper participatory practice	Pau et al	Futures	2021	An 18-month design research project has been conducted to develop a methodology for participatory future studies with non-experts, given a complex and challenging context. A context of extreme unknowns: healthcare for future space missions.	Collective imagination, Johari window	paywall	https://www.sciencedirect.com/science/article/abs/pii/S0016328720301798
CrossRef	Strategic Healthcare Foresight	Methods and contexts: Challenges of planning with scenarios in a hospital’s division	Lamé et al	Futures	2019	Scenario planning is presented as a well-suited approach in uncertain environments such as healthcare systems. In this article, we report a project aimed at defining scenarios in the cancer division of a large hospital.	Scenarios	paywall	https://www.sciencedirect.com/science/article/abs/pii/S0016328718300181
CrossRef	Strategic Healthcare Foresight	The future of health futures	Bezold	Futures	1995	Health futures refers to the application of futures tools in health and healthcare, with significant growth in the 21st century. It helps individuals, organizations, and communities understand health threats and opportunities. The International Health Futures Network reflects this growth. Better networking, expert systems, and quality measurement are essential.	scenarios, polling	paywall	https://www.sciencedirect.com/science/article/abs/pii/0016328795000593
European Journal of Futures Research	Strategic Healthcare Foresight	Foresighting addiction and lifestyles in Europe 2030+	Karlsen et al	European Journal of Futures Research	2013	The project invited 17 European and three international drug disorder experts to provide an initial vision and a reframing as to how scientific, technological and social advancement may impact on our understanding of addictions and lifestyles over the next 20 years («Vision 2030+»).	Scenarios, backcasting	free	https://eujournalfuturesresearch.springeropen.com/articles/10.1007/s40309-013-0019-0
Foresight	Strategic Healthcare Foresight	Technological foresight and technological scanning for identifying priorities and opportunities: the biotechnology and health sector	Antunes et al	Foresight	2006	This paper aims to present a methodology for technological foresight and technological scanning based on S&T and knowledge indicators.	Data‐and text‐mining, STI policy analysis	paywall	https://www.emerald.com/insight/content/doi/10.1108/14636680610703072/full/html
Futures	Strategic Healthcare Foresight	New spaces for healthcare futures studies: Connecting existing theory to deeper participatory practice	Pau et al	Futures	2019	An 18-month design research project aimed to develop a methodology for participatory future studies with non-experts in a complex context like healthcare for future space missions. The study explores efficient futures studies with non-experts, evaluating existing practices in healthcare settings. The findings contribute to improving non-expert participation in futures research through the Collect…	collective imagination, participatory design	paywall	https://www.sciencedirect.com/science/article/abs/pii/S0016328720301798
Pubmed	Strategic Healthcare Foresight	Future Research in Health Information Technology: A Review	Hemmat et al	Perspectives in Health Information Management	2017	This study aimed to review and compare studies with a focus on the future of health information technology.	Systematic literature review, meta-analysis	free	https://www.ncbi.nlm.nih.gov/pmc/articles/PMC5430110/
Pubmed	Strategic Healthcare Foresight	The Ethics of Big Data: Current and Foreseeable Issues in Biomedical Contexts	Mittelstadt et al	Science and Engineering Ethics	2016	In order to bridge such a gap, this article systematically and comprehensively analyses academic literature concerning the ethical implications of Big Data, providing a watershed for future ethical investigations and regulations.	Systematic literature review, meta-analysis	free	https://link.springer.com/article/10.1007/s11948-015-9652-2#Sec3
Pubmed	Strategic Healthcare Foresight	Past speculations of the future: a review of the methods used for forecasting emerging health technologies	Doos et al	BMJ Open	2016	A systematic search of 15 studies on forecasting methods for predicting future health technologies within a 3-20-year timeframe revealed that most consulted experts or used literature searching. The methodological fundamentals of formal 3-20-year prediction are consistent but vary in details.	forecasting, systematic review	free	https://www.ncbi.nlm.nih.gov/pmc/articles/PMC4800127/
Pubmed	Strategic Healthcare Foresight	Foresight in health sciences using CLA method	Haghood et al	Medical Journal of the Islamic Republic of Iran	2017	The study conducred foresight of health sciences using literature review, causal layered analysis, and scenario planning. Findings revealed ambiguous value systems and a lack of clear definition of value systems. Trend analysis identified 24 trends, but political and economic factors created four main scenarios. The study suggests shifting the paradigm to a new approach and discipline in health s…	causal layered analysis, scenarios	free	https://www.ncbi.nlm.nih.gov/pmc/articles/PMC6014787/
Pubmed	Strategic Healthcare Foresight	Appropriate types of futures studies scenarios in health	Golkar et al	Medical Journal of the Islamic Republic of Iran	2017	This study examines the proper use of scenario planning in futures studies, focusing on the health sector. A combination method was used in three phases, considering various scenarios and their capabilities. Trend-based scenarios, intuitive logic, and structural analysis approaches were used, while quantitative techniques were most widely used.	scenarios	free	https://www.ncbi.nlm.nih.gov/pmc/articles/PMC6014799/
